# Supplementary material for: Modification of Intestinal Flora Can Improve Host Metabolism and Alleviate the Damage Caused by Chronic Hypoxia
Source: Curr Issues Mol Biol. 2024 Nov 10;46(11):12733–45. doi: 10.3390/cimb46110756 (PMC11592817; doi:10.3390/cimb46110756)
Supplement: Supplementary file 1 [file cimb-46-00756-s001.zip]

Archive with 1 entries (1 files):
- cimb-3258853-supplementary.pdf
